# Supplementary material for: Thoracic Endometriosis Syndrome (TES) in Martinique, a French West Indies Island
Source: J Clin Med. 2023 Aug 26;12(17):5578. doi: 10.3390/jcm12175578 (PMC10488738; doi:10.3390/jcm12175578)
Supplement: Supplementary file 1 [file jcm-12-05578-s001.zip]

Archive with 1 entries (1 files):
- jcm-2537721-supplementary.xlsx
