# Supplementary material for: Thoracic Endometriosis Syndrome (TES) in Martinique, a French West Indies Island
Source: J Clin Med. 2023 Aug 26;12(17):5578. doi: 10.3390/jcm12175578 (PMC10488738; doi:10.3390/jcm12175578)
Supplement: Supplementary file 1 [file jcm-12-05578-s001.zip › jcm-2537721-supplementary.xlsx]

## Sheet: Feuil1
	Study period	Country population	Study population	number of hospital stay	Number of patients	female number	child bearing women	incidence of Pneumothorax	incidence of men pneumothorax	incidence women pneumothorax	sex ratio M/W	% operated women	number of CP	number of TES	incidence TES
Bobbio et al.	2008/2011	65679000	65679000	59637	42595	13926	9773	22.7	17,4 hosp/an/100 000	5,3 hosp/an/100 000	3,3 /1	0.23
Legraset al.			229				229					1	80 (35 %)	94 (41 %)
France														1106	0,42 hosp/an/100 000
Hallifax et al.	1999/2016	55270000	52000000	136132	86943	36755		15.4
	2015		45 340 000 (>15y)	6372	5245	1590	720	14	20.8	7.6	2,7 /1
Angleterre			52000000									0.24		81	0,16 pat/an/100 000
Hiyama et al.	2010/2016	127500000	70 400 000 (55%)	189497	157087	27716	11599	37.2	30.6	6.6	4,66 /1	0.203	873 (7 %)		0,22 pat/an/100 000
Takahiro Ochi et al.	2015/2019		435				435					1		160 (38%)
Japon														1710	0,42 pat/an/100 000
Martinique	2004/2020	364500	364500		479	212		7.7	4.3	3.4	1,25 /1		63	71	1,14 pat/an/100 000
